# Supplementary material for: tRNA-Derived Fragments as Biomarkers in Bladder Cancer
Source: Cancers (Basel). 2024 Apr 20;16(8):1588. doi: 10.3390/cancers16081588 (PMC11049458; doi:10.3390/cancers16081588)
Supplement: Supplementary file 1 [file cancers-16-01588-s001.zip]

Archive with 2 entries (2 files):
- cancers-2964846-supplementary.pdf
- Supplementary Table S1.xlsx
